# Supplementary material for: Validity of shoe-type inertial measurement units for Parkinson’s disease patients during treadmill walking
Source: J Neuroeng Rehabil. 2018 May 15;15:38. doi: 10.1186/s12984-018-0384-9 (PMC5952468; doi:10.1186/s12984-018-0384-9)
Supplement: Supplementary file 3 — Raw data - spatiotemporal parameters. (XLSX 158 kb) [file 12984_2018_384_MOESM3_ESM.xlsx]

## Sheet: Spatiotemporal parameters
Motion capture system		Spatiotemporal parameters
No.		Cadence (step/min)	Left step length (m)	Right step length (m)	Left step time (s)	Right step time (s)
1	Participant 1	113	0.14655	0.220285	0.555893	0.517679
2	Participant 2	142	0.298207	0.323863	0.422286	0.429437
3	Participant 3	136	0.0984871	0.0558023	0.471053	0.471053
4	Participant 4	97	0.146229	0.20195	0.618298	0.626667
5	Participant 5	90	0.103748	0.269371	0.773182	0.574545
6	Participant 6	77	0.185279	0.118858	0.762703	0.791053
7	Participant 7	143	0.0594075	0.0724494	0.431286	0.417143
8	Participant 8	117	0.184148	0.191648	0.516667	0.52
9	Participant 9	125	0.144766	0.14022	0.474754	0.49629
10	Participant 10	105	0.300515	0.305037	0.58549	0.572353
11	Participant 11	112	0.191179	0.166054	0.551111	0.539273
12	Participant 12	84	0.516626	0.551944	0.67975	0.7755
13	Participant 13	89	0.215975	0.190227	0.645349	0.712093
14	Participant 14	139	0.0423371	0.069012	0.465538	0.441061
15	Participant 15	97	0.23624	0.22022	0.59617	0.658333
16	Participant 16	93	0.299676	0.298962	0.633556	0.679778
17	Participant 17	132	0.374093	0.362605	0.458462	0.464462
Shoe-type IMU sensor		Spatiotemporal parameters
No.		Cadence (step/min)	Left step length (m)	Right step length (m)	Left step time (s)	Right step time (s)
1	Participant 1	113	0.18	0.18	0.558182	0.514545
2	Participant 2	142	0.33	0.33	0.429155	0.422571
3	Participant 3	124	0.08	0.08	0.498	0.489818
4	Participant 4	98	0.17	0.17	0.654043	0.591667
5	Participant 5	91	0.19	0.19	0.744419	0.605814
6	Participant 6	79	0.15	0.15	0.750541	0.801579
7	Participant 7	142	0.07	0.07	0.385143	0.461286
8	Participant 8	117	0.19	0.19	0.558036	0.479464
9	Participant 9	125	0.15	0.15	0.458387	0.512459
10	Participant 10	105	0.32	0.32	0.567843	0.589423
11	Participant 11	112	0.18	0.18	0.564	0.526667
12	Participant 12	84	0.57	0.57	0.735366	0.72
13	Participant 13	90	0.21	0.21	0.667209	0.689767
14	Participant 14	131	0.06	0.06	0.450769	0.473125
15	Participant 15	97	0.23	0.23	0.622766	0.63234
16	Participant 16	93	0.31	0.31	0.63	0.684
17	Participant 17	132	0.38	0.38	0.447969	0.473125

## Sheet: Spatiotemporal parameters - New
Motion capture system		Spatiotemporal parameters
No.		Cadence (step/min)	Left step length (cm)	Right step length (cm)	Left step time (s)	Right step time (s)
1	Participant 1	111	18.62	17.15	0.56	0.51
2	Participant 2	141	34.33	31.92	0.44	0.43
3	Participant 3	120	8.14	8.08	0.49	0.48
4	Participant 4	97	17.31	17.27	0.62	0.62
5	Participant 5	89	21.78	15.61	0.78	0.56
6	Participant 6	77	14.72	15.47	0.76	0.8
7	Participant 7	141	7.16	6.98	0.43	0.42
8	Participant 8	115	19.98	17.46	0.55	0.52
9	Participant 9	123	14.31	15.33	0.47	0.51
10	Participant 10	103	32.66	31.65	0.59	0.57
11	Participant 11	110	18.11	18.25	0.54	0.55
12	Participant 12	82	53.42	59.76	0.69	0.77
13	Participant 13	88	19.7	21.81	0.64	0.71
14	Participant 14	127	9.52	8.45	0.49	0.43
15	Participant 15	95	21.4	23.86	0.59	0.66
16	Participant 16	91	29.42	32.63	0.62	0.69
17	Participant 17	130	37.91	38.59	0.45	0.47
Shoe-type IMU sensor		Spatiotemporal parameters
No.		Cadence (step/min)	Left step length (cm)	Right step length (cm)	Left step time (s)	Right step time (s)
1	Participant 1	111	18.74	17.04	0.56	0.51
2	Participant 2	141	32.74	33.51	0.42	0.41
3	Participant 3	120	8.13	8.09	0.49	0.49
4	Participant 4	97	17.32	17.26	0.62	0.62
5	Participant 5	89	21.14	16.26	0.76	0.59
6	Participant 6	77	14.82	15.36	0.76	0.79
7	Participant 7	141	7.09	7.04	0.43	0.42
8	Participant 8	115	18.66	18.78	0.52	0.48
9	Participant 9	123	14.33	15.29	0.47	0.51
10	Participant 10	103	32.53	31.78	0.59	0.57
11	Participant 11	110	18.31	17.9	0.55	0.54
12	Participant 12	82	53.42	59.78	0.69	0.77
13	Participant 13	88	19.9	21.59	0.64	0.71
14	Participant 14	127	9.52	8.44	0.49	0.43
15	Participant 15	95	21.67	23.59	0.6	0.65
16	Participant 16	91	29.51	32.54	0.63	0.69
17	Participant 17	130	38.12	38.79	0.45	0.46

## Sheet: Left step length
Vicon	imu	Difference between IMU and motion capture systems (%)	Mean between IMU and motion capture systems (%)
18.62	18.74	-0.12	18.68
34.33	32.74	1.59	33.535
8.14	8.13	0.01	8.135
17.31	17.32	-0.01	17.315
21.78	21.14	0.64	21.46
14.72	14.82	-0.1	14.77
7.16	7.09	0.07	7.125
19.98	18.66	1.32	19.32
14.31	14.33	-0.02	14.32
32.66	32.53	0.13	32.595
18.11	18.31	-0.2	18.21
53.42	53.42	0	53.42
19.7	19.9	-0.2	19.8
9.52	9.52	0	9.52
21.4	21.67	-0.27	21.535
29.42	29.51	-0.09	29.465
37.91	38.12	-0.21	38.015
	bias	0.149412
	SD	0.533414
	Lower LOA	-0.89608
	upper LOA	1.1949
		Lower LOA	-0.89608		0
			-0.89608		45
		Upper LOA	1.1949
			1.1949
		Bias	0.149412
			0.149412

## Sheet: Right step length
Vicon	imu	Difference between IMU and motion capture systems (%)	Mean between IMU and motion capture systems (%)
17.15	17.04	0.11	17.095
31.92	33.51	-1.59	32.715
8.08	8.09	-0.01	8.085
17.27	17.26	0.01	17.265
15.61	16.26	-0.65	15.935
15.47	15.36	0.11	15.415
6.98	7.04	-0.06	7.01
17.46	18.78	-1.32	18.12
15.33	15.29	0.04	15.31
31.65	31.78	-0.13	31.715
18.25	17.9	0.35	18.075
59.76	59.78	-0.02	59.77
21.81	21.59	0.22	21.7
8.45	8.44	0.01	8.445
23.86	23.59	0.27	23.725
32.63	32.54	0.09	32.585
38.59	38.79	-0.2	38.69
	bias	-0.162941
	SD	0.535056
	Lower LOA	-1.21165
	upper LOA	0.885768
		Lower LOA	-1.21165		0
			-1.21165		45
		Upper LOA	0.885768
			0.885768
		Bias	-0.162941
			-0.162941

## Sheet: Left step time
Vicon	imu	Difference between IMU and motion capture systems (%)	Mean between IMU and motion capture systems (%)
0.56	0.56	0	0.56
0.44	0.42	0.02	0.43
0.49	0.49	0	0.49
0.62	0.62	0	0.62
0.78	0.76	0.02	0.77
0.76	0.76	0	0.76
0.43	0.43	0	0.43
0.55	0.52	0.03	0.535
0.47	0.47	0	0.47
0.59	0.59	0	0.59
0.54	0.55	-0.01	0.545
0.69	0.69	0	0.69
0.64	0.64	0	0.64
0.49	0.49	0	0.49
0.59	0.6	-0.01	0.595
0.62	0.63	-0.01	0.625
0.45	0.45	0	0.45
	bias	0.00235294
	SD	0.0109141
	Lower LOA	-0.0190387
	upper LOA	0.0237446
		Lower LOA	-0.0190387		0
			-0.0190387		1
		Upper LOA	0.0237446
			0.0237446
		Bias	0.00235294
			0.00235294

## Sheet: Right step time
Vicon	imu	Difference between IMU and motion capture systems (%)	Mean between IMU and motion capture systems (%)
0.51	0.51	0	0.51
0.43	0.41	0.02	0.42
0.48	0.49	-0.01	0.485
0.62	0.62	0	0.62
0.56	0.59	-0.03	0.575
0.8	0.79	0.01	0.795
0.42	0.42	0	0.42
0.52	0.48	0.04	0.5
0.51	0.51	0	0.51
0.57	0.57	0	0.57
0.55	0.54	0.01	0.545
0.77	0.77	0	0.77
0.71	0.71	0	0.71
0.43	0.43	0	0.43
0.66	0.65	0.01	0.655
0.69	0.69	0	0.69
0.47	0.46	0.01	0.465
	bias	0.00352941
	SD	0.0141161
	Lower LOA	-0.0241382
	upper LOA	0.031197
		Lower LOA	-0.0241382		0
			-0.0241382		1
		Upper LOA	0.0141161
			0.0141161
		Bias	0.00352941
			0.00352941

## Sheet: Represent participant step leng
Vicon	imu	Difference between IMU and motion capture systems (%)	Mean between IMU and motion capture systems (%)												Vicon	imu	Difference between IMU and motion capture systems (%)	Mean between IMU and motion capture systems (%)
19.6667	19.6667	0	19.6667												16.6667	17.3333	-0.666667	17
19.3333	18.6667	0.666667	19												17.3333	17.3333	0	17.3333
18.6667	19	-0.333333	18.8333												16.3333	16.6667	-0.333333	16.5
20	19.3333	0.666667	19.6667												17	17	0	17
18	19	-1	18.5												16.3333	16	0.333333	16.1667
18.6667	18.6667	0	18.6667												18.6667	18.6667	0	18.6667
18.6667	18.3333	0.333333	18.5												16.3333	16.3333	0	16.3333
18.3333	17.6667	0.666667	18												18	18.3333	-0.333333	18.1667
18.6667	19	-0.333333	18.8333												17	17.3333	-0.333333	17.1667
19.6667	19.3333	0.333333	19.5												16.3333	16.3333	0	16.3333
19	18.3333	0.666667	18.6667												16	17	-1	16.5
19	18.6667	0.333333	18.8333												16.6667	17.3333	-0.666667	17
19.6667	19.3333	0.333333	19.5												16.6667	16.6667	0	16.6667
19	19.3333	-0.333333	19.1667												16.6667	16.3333	0.333333	16.5
20.3333	19.3333	1	19.8333												16.3333	17.3333	-1	16.8333
18	18	0	18												18.3333	17.3333	1	17.8333
18	18.6667	-0.666667	18.3333												16.3333	16.6667	-0.333333	16.5
19	18.6667	0.333333	18.8333												17.3333	17.3333	0	17.3333
19	19.6667	-0.666667	19.3333												17.3333	17	0.333333	17.1667
19.6667	20	-0.333333	19.8333												18.3333	17.3333	1	17.8333
19.3333	19.6667	-0.333333	19.5												16.6667	17	-0.333333	16.8333
19	18.6667	0.333333	18.8333												17.6667	18	-0.333333	17.8333
19.3333	18.6667	0.666667	19												17.3333	17.3333	0	17.3333
18.6667	19.3333	-0.666667	19												18.3333	18.3333	0	18.3333
19.3333	19.3333	0	19.3333												17	17.3333	-0.333333	17.1667
19	18.3333	0.666667	18.6667												17.6667	17.3333	0.333333	17.5
18.6667	19.6667	-1	19.1667												17.6667	17	0.666667	17.3333
19	19.3333	-0.333333	19.1667												16.6667	16	0.666667	16.3333
18.6667	19	-0.333333	18.8333												18	18	0	18
18.3333	19	-0.666667	18.6667												18	17.3333	0.666667	17.6667
19	19.6667	-0.666667	19.3333												16.6667	16.3333	0.333333	16.5
19	19	0	19												18	17.3333	0.666667	17.6667
18.3333	19	-0.666667	18.6667												17.3333	17.3333	0	17.3333
18.3333	18.3333	0	18.3333												18.3333	17.6667	0.666667	18
17.6667	18.6667	-1	18.1667												17	16.6667	0.333333	16.8333
19.3333	19.3333	0	19.3333												17	16.6667	0.333333	16.8333
18	18.6667	-0.666667	18.3333												17.6667	17.3333	0.333333	17.5
18.3333	19	-0.666667	18.6667												17.6667	17.3333	0.333333	17.5
18.3333	18	0.333333	18.1667												17	17	0	17
18.6667	18.6667	0	18.6667												17.3333	17.6667	-0.333333	17.5
18	18	0	18												19	17.6667	1.33333	18.3333
18.6667	19.3333	-0.666667	19												16.3333	16.6667	-0.333333	16.5
19.6667	19	0.666667	19.3333												16	16.6667	-0.666667	16.3333
18.6667	19	-0.333333	18.8333												17	17	0	17
18.3333	17.6667	0.666667	18												17	17	0	17
17.6667	18.3333	-0.666667	18												16.3333	15.6667	0.666667	16
18	18.6667	-0.666667	18.3333												16.3333	16	0.333333	16.1667
16.6667	17	-0.333333	16.8333												17	17	0	17
18.6667	18.6667	0	18.6667												17	16.3333	0.666667	16.6667
17.3333	17.6667	-0.333333	17.5												17	17	0	17
17.6667	18	-0.333333	17.8333												17.3333	16.6667	0.666667	17
18.6667	19	-0.333333	18.8333												16.3333	16.6667	-0.333333	16.5
18	18	0	18												18	17.3333	0.666667	17.6667
17.3333	17.6667	-0.333333	17.5												17	16.6667	0.333333	16.8333
17.3333	18	-0.666667	17.6667												16.6667	16.3333	0.333333	16.5
17.3333	17.6667	-0.333333	17.5
	bias	-0.125														bias	0.109091
	SD	0.510743														SD	0.488782
	Lower LOA	-1.12606														Lower LOA	-0.848921
	upper LOA	0.876057														upper LOA	1.0671
		Lower LOA	-1.12606		12												Lower LOA	-0.848921		12
			-1.12606		25													-0.848921		25
		Upper LOA	0.876057														Upper LOA	1.0671
			0.876057															1.0671
		Bias	-0.125														Bias	0.109091
			-0.125															0.109091

## Sheet: Represent participant step time
Vicon	imu	Difference between IMU and motion capture systems (%)	Mean between IMU and motion capture systems (%)												Vicon	imu	Difference between IMU and motion capture systems (%)	Mean between IMU and motion capture systems (%)
0.59	0.59	0	0.59												0.5	0.52	-0.02	0.51
0.58	0.56	0.02	0.57												0.52	0.52	0	0.52
0.56	0.57	-0.01	0.565												0.49	0.5	-0.01	0.495
0.6	0.58	0.02	0.59												0.51	0.51	0	0.51
0.54	0.57	-0.03	0.555												0.49	0.48	0.01	0.485
0.56	0.56	0	0.56												0.56	0.56	0	0.56
0.56	0.55	0.01	0.555												0.49	0.49	0	0.49
0.55	0.53	0.02	0.54												0.54	0.55	-0.01	0.545
0.56	0.57	-0.01	0.565												0.51	0.52	-0.01	0.515
0.59	0.58	0.01	0.585												0.49	0.49	0	0.49
0.57	0.55	0.02	0.56												0.48	0.51	-0.03	0.495
0.57	0.56	0.01	0.565												0.5	0.52	-0.02	0.51
0.59	0.58	0.01	0.585												0.5	0.5	0	0.5
0.57	0.58	-0.01	0.575												0.5	0.49	0.01	0.495
0.61	0.58	0.03	0.595												0.49	0.52	-0.03	0.505
0.54	0.54	0	0.54												0.55	0.52	0.03	0.535
0.54	0.56	-0.02	0.55												0.49	0.5	-0.01	0.495
0.57	0.56	0.01	0.565												0.52	0.52	0	0.52
0.57	0.59	-0.02	0.58												0.52	0.51	0.01	0.515
0.59	0.6	-0.01	0.595												0.55	0.52	0.03	0.535
0.58	0.59	-0.01	0.585												0.5	0.51	-0.01	0.505
0.57	0.56	0.01	0.565												0.53	0.54	-0.01	0.535
0.58	0.56	0.02	0.57												0.52	0.52	0	0.52
0.56	0.58	-0.02	0.57												0.55	0.55	0	0.55
0.58	0.58	0	0.58												0.51	0.52	-0.01	0.515
0.57	0.55	0.02	0.56												0.53	0.52	0.01	0.525
0.56	0.59	-0.03	0.575												0.53	0.51	0.02	0.52
0.57	0.58	-0.01	0.575												0.5	0.48	0.02	0.49
0.56	0.57	-0.01	0.565												0.54	0.54	0	0.54
0.55	0.57	-0.02	0.56												0.54	0.52	0.02	0.53
0.57	0.59	-0.02	0.58												0.5	0.49	0.01	0.495
0.57	0.57	0	0.57												0.54	0.52	0.02	0.53
0.55	0.57	-0.02	0.56												0.52	0.52	0	0.52
0.55	0.55	0	0.55												0.55	0.53	0.02	0.54
0.53	0.56	-0.03	0.545												0.51	0.5	0.01	0.505
0.58	0.58	0	0.58												0.51	0.5	0.01	0.505
0.54	0.56	-0.02	0.55												0.53	0.52	0.01	0.525
0.55	0.57	-0.02	0.56												0.53	0.52	0.01	0.525
0.55	0.54	0.01	0.545												0.51	0.51	0	0.51
0.56	0.56	0	0.56												0.52	0.53	-0.01	0.525
0.54	0.54	0	0.54												0.57	0.53	0.04	0.55
0.56	0.58	-0.02	0.57												0.49	0.5	-0.01	0.495
0.59	0.57	0.02	0.58												0.48	0.5	-0.02	0.49
0.56	0.57	-0.01	0.565												0.51	0.51	0	0.51
0.55	0.53	0.02	0.54												0.51	0.51	0	0.51
0.53	0.55	-0.02	0.54												0.49	0.47	0.02	0.48
0.54	0.56	-0.02	0.55												0.49	0.48	0.01	0.485
0.5	0.51	-0.01	0.505												0.51	0.51	0	0.51
0.56	0.56	0	0.56												0.51	0.49	0.02	0.5
0.52	0.53	-0.01	0.525												0.51	0.51	0	0.51
0.53	0.54	-0.01	0.535												0.52	0.5	0.02	0.51
0.56	0.57	-0.01	0.565												0.49	0.5	-0.01	0.495
0.54	0.54	0	0.54												0.54	0.52	0.02	0.53
0.52	0.53	-0.01	0.525												0.51	0.5	0.01	0.505
0.52	0.54	-0.02	0.53												0.5	0.49	0.01	0.495
0.52	0.53	-0.01	0.525
	bias	-0.00375														bias	0.00327273
	SD	0.0153223														SD	0.0146635
	Lower LOA	-0.0337817														Lower LOA	-0.0254676
	upper LOA	0.0262817														upper LOA	0.0320131
		Lower LOA	-0.0337817		0.4												Lower LOA	-0.0254676		0.4
			-0.0337817		0.7													-0.0254676		0.7
		Upper LOA	0.0262817														Upper LOA	0.0320131
			0.0262817															0.0320131
		Bias	-0.00375														Bias	0.00327273
			-0.00375															0.00303571

## Sheet: Participants 1
Motion capture		Walking speed		IMU				Motion capture				IMU
Left	Right	0.333333		Left	Right			Left step time	Right step time	Left step length	Right step length	Left step time	Right step time	Left step length	Right step length
82	23			72	13			0.59	0.5	19.6667	16.6667	0.59	0.52	19.6667	17.3333
190	132			180	124			0.58	0.52	19.3333	17.3333	0.56	0.52	18.6667	17.3333
298	242			289	232			0.56	0.49	18.6667	16.3333	0.57	0.5	19	16.6667
407	347			397	339			0.6	0.51	20	17	0.58	0.51	19.3333	17
512	458			505	448			0.54	0.49	18	16.3333	0.57	0.48	19	16
617	561			609	553			0.56	0.56	18.6667	18.6667	0.56	0.56	18.6667	18.6667
729	673			720	665			0.56	0.49	18.6667	16.3333	0.55	0.49	18.3333	16.3333
833	778			822	769			0.55	0.54	18.3333	18	0.53	0.55	17.6667	18.3333
943	887			934	877			0.56	0.51	18.6667	17	0.57	0.52	19	17.3333
1053	994			1044	986			0.59	0.49	19.6667	16.3333	0.58	0.49	19.3333	16.3333
1159	1102			1148	1093			0.57	0.48	19	16	0.55	0.51	18.3333	17
1264	1207			1255	1199			0.57	0.5	19	16.6667	0.56	0.52	18.6667	17.3333
1373	1314			1365	1307			0.59	0.5	19.6667	16.6667	0.58	0.5	19.3333	16.6667
1480	1423			1473	1415			0.57	0.5	19	16.6667	0.58	0.49	19.3333	16.3333
1591	1530			1580	1522			0.61	0.49	20.3333	16.3333	0.58	0.52	19.3333	17.3333
1694	1640			1686	1632			0.54	0.55	18	18.3333	0.54	0.52	18	17.3333
1803	1749			1794	1738			0.54	0.49	18	16.3333	0.56	0.5	18.6667	16.6667
1909	1852			1900	1844			0.57	0.52	19	17.3333	0.56	0.52	18.6667	17.3333
2018	1961			2011	1952			0.57	0.52	19	17.3333	0.59	0.51	19.6667	17
2129	2070			2122	2062			0.59	0.55	19.6667	18.3333	0.6	0.52	20	17.3333
2242	2184			2233	2174			0.58	0.5	19.3333	16.6667	0.59	0.51	19.6667	17
2349	2292			2340	2284			0.57	0.53	19	17.6667	0.56	0.54	18.6667	18
2460	2402			2450	2394			0.58	0.52	19.3333	17.3333	0.56	0.52	18.6667	17.3333
2568	2512			2560	2502			0.56	0.55	18.6667	18.3333	0.58	0.55	19.3333	18.3333
2681	2623			2673	2615			0.58	0.51	19.3333	17	0.58	0.52	19.3333	17.3333
2789	2732			2780	2725			0.57	0.53	19	17.6667	0.55	0.52	18.3333	17.3333
2898	2842			2891	2832			0.56	0.53	18.6667	17.6667	0.59	0.51	19.6667	17
3008	2951			3000	2942			0.57	0.5	19	16.6667	0.58	0.48	19.3333	16
3114	3058			3105	3048			0.56	0.54	18.6667	18	0.57	0.54	19	18
3223	3168			3216	3159			0.55	0.54	18.3333	18	0.57	0.52	19	17.3333
3334	3277			3327	3268			0.57	0.5	19	16.6667	0.59	0.49	19.6667	16.3333
3441	3384			3433	3376			0.57	0.54	19	18	0.57	0.52	19	17.3333
3550	3495			3542	3485			0.55	0.52	18.3333	17.3333	0.57	0.52	19	17.3333
3657	3602			3649	3594			0.55	0.55	18.3333	18.3333	0.55	0.53	18.3333	17.6667
3765	3712			3758	3702			0.53	0.51	17.6667	17	0.56	0.5	18.6667	16.6667
3874	3816			3866	3808			0.58	0.51	19.3333	17	0.58	0.5	19.3333	16.6667
3979	3925			3972	3916			0.54	0.53	18	17.6667	0.56	0.52	18.6667	17.3333
4087	4032			4081	4024			0.55	0.53	18.3333	17.6667	0.57	0.52	19	17.3333
4195	4140			4187	4133			0.55	0.51	18.3333	17	0.54	0.51	18	17
4302	4246			4294	4238			0.56	0.52	18.6667	17.3333	0.56	0.53	18.6667	17.6667
4408	4354			4401	4347			0.54	0.57	18	19	0.54	0.53	18	17.6667
4521	4465			4512	4454			0.56	0.49	18.6667	16.3333	0.58	0.5	19.3333	16.6667
4629	4570			4619	4562			0.59	0.48	19.6667	16	0.57	0.5	19	16.6667
4733	4677			4726	4669			0.56	0.51	18.6667	17	0.57	0.51	19	17
4839	4784			4830	4777			0.55	0.51	18.3333	17	0.53	0.51	17.6667	17
4943	4890			4936	4881			0.53	0.49	17.6667	16.3333	0.55	0.47	18.3333	15.6667
5046	4992			5039	4983			0.54	0.49	18	16.3333	0.56	0.48	18.6667	16
5145	5095			5138	5087			0.5	0.51	16.6667	17	0.51	0.51	17	17
5252	5196			5245	5189			0.56	0.51	18.6667	17	0.56	0.49	18.6667	16.3333
5355	5303			5347	5294			0.52	0.51	17.3333	17	0.53	0.51	17.6667	17
5459	5406			5452	5398			0.53	0.52	17.6667	17.3333	0.54	0.5	18	16.6667
5567	5511			5559	5502			0.56	0.49	18.6667	16.3333	0.57	0.5	19	16.6667
5670	5616			5663	5609			0.54	0.54	18	18	0.54	0.52	18	17.3333
5776	5724			5768	5715			0.52	0.51	17.3333	17	0.53	0.5	17.6667	16.6667
5879	5827			5872	5818			0.52	0.5	17.3333	16.6667	0.54	0.49	18	16.3333
5981	5929			5974	5921			0.52		17.3333		0.53		17.6667
								0.558571	0.514545	18.619	17.1515	0.562321	0.511273	18.744	17.0424

## Sheet: Participants 2
Motion capture		Walking speed		IMU				Motion capture				IMU
Left	Right	0.777778		Left	Right			Left step time	Right step time	Left step length	Right step length	Left step time	Right step time	Left step length	Right step length
17	58			15	56			0.42	0.41	32.6667	31.8889	0.42	0.41	32.6667	31.8889
100	141			98	140			0.41	0.41	31.8889	31.8889	0.39	0.42	30.3333	32.6667
182	222			179	222			0.43	0.4	33.4444	31.1111	0.4	0.43	31.1111	33.4444
265	305			262	303			0.44	0.4	34.2222	31.1111	0.43	0.41	33.4444	31.8889
349	390			346	390			0.45	0.41	35	31.8889	0.43	0.44	33.4444	34.2222
435	474			433	474			0.43	0.39	33.4444	30.3333	0.4	0.41	31.1111	31.8889
517	557			514	557			0.41	0.4	31.8889	31.1111	0.39	0.43	30.3333	33.4444
598	638			596	638			0.43	0.4	33.4444	31.1111	0.4	0.42	31.1111	32.6667
681	721			678	721			0.44	0.4	34.2222	31.1111	0.41	0.43	31.8889	33.4444
765	806			762	805			0.45	0.41	35	31.8889	0.43	0.43	33.4444	33.4444
851	894			848	893			0.44	0.43	34.2222	33.4444	0.42	0.45	32.6667	35
938	980			935	979			0.48	0.42	37.3333	32.6667	0.46	0.44	35.7778	34.2222
1028	1072			1025	1072			0.47	0.44	36.5556	34.2222	0.44	0.47	34.2222	36.5556
1119	1161			1116	1161			0.47	0.42	36.5556	32.6667	0.44	0.45	34.2222	35
1208	1251			1205	1250			0.46	0.43	35.7778	33.4444	0.44	0.45	34.2222	35
1297	1339			1294	1339			0.47	0.42	36.5556	32.6667	0.45	0.45	35	35
1386	1426			1384	1426			0.46	0.4	35.7778	31.1111	0.44	0.42	34.2222	32.6667
1472	1513			1470	1513			0.44	0.41	34.2222	31.8889	0.42	0.43	32.6667	33.4444
1557	1600			1555	1599			0.47	0.43	36.5556	33.4444	0.45	0.44	35	34.2222
1647	1688			1644	1687			0.45	0.41	35	31.8889	0.43	0.43	33.4444	33.4444
1733	1775			1730	1775			0.46	0.42	35.7778	32.6667	0.43	0.45	33.4444	35
1821	1863			1818	1862			0.45	0.42	35	32.6667	0.44	0.44	34.2222	34.2222
1908	1950			1906	1950			0.46	0.42	35.7778	32.6667	0.43	0.44	33.4444	34.2222
1996	2038			1993	2037			0.45	0.42	35	32.6667	0.44	0.44	34.2222	34.2222
2083	2127			2081	2127			0.44	0.44	34.2222	34.2222	0.42	0.46	32.6667	35.7778
2171	2213			2169	2212			0.48	0.42	37.3333	32.6667	0.46	0.43	35.7778	33.4444
2261	2303			2258	2302			0.44	0.42	34.2222	32.6667	0.42	0.44	32.6667	34.2222
2347	2387			2344	2387			0.44	0.4	34.2222	31.1111	0.41	0.43	31.8889	33.4444
2431	2472			2428	2472			0.47	0.41	36.5556	31.8889	0.44	0.44	34.2222	34.2222
2519	2560			2516	2560			0.46	0.41	35.7778	31.8889	0.44	0.44	34.2222	34.2222
2606	2647			2604	2647			0.45	0.41	35	31.8889	0.43	0.43	33.4444	33.4444
2692	2735			2690	2734			0.45	0.43	35	33.4444	0.43	0.44	33.4444	34.2222
2780	2822			2777	2821			0.44	0.42	34.2222	32.6667	0.42	0.44	32.6667	34.2222
2866	2906			2863	2906			0.46	0.4	35.7778	31.1111	0.43	0.43	33.4444	33.4444
2952	2992			2949	2992			0.44	0.4	34.2222	31.1111	0.41	0.43	31.8889	33.4444
3036	3078			3033	3077			0.45	0.42	35	32.6667	0.44	0.44	34.2222	34.2222
3123	3164			3121	3164			0.44	0.41	34.2222	31.8889	0.42	0.43	32.6667	33.4444
3208	3248			3206	3247			0.45	0.4	35	31.1111	0.44	0.41	34.2222	31.8889
3293	3333			3291	3333			0.43	0.4	33.4444	31.1111	0.41	0.42	31.8889	32.6667
3376	3418			3374	3418			0.43	0.42	33.4444	32.6667	0.41	0.44	31.8889	34.2222
3461	3502			3459	3501			0.42	0.41	32.6667	31.8889	0.41	0.42	31.8889	32.6667
3544	3586			3542	3586			0.42	0.42	32.6667	32.6667	0.4	0.44	31.1111	34.2222
3628	3670			3626	3669			0.42	0.42	32.6667	32.6667	0.41	0.43	31.8889	33.4444
3712	3753			3710	3752			0.43	0.41	33.4444	31.8889	0.42	0.42	32.6667	32.6667
3796	3837			3794	3836			0.43	0.41	33.4444	31.8889	0.42	0.42	32.6667	32.6667
3880	3920			3878	3919			0.44	0.4	34.2222	31.1111	0.42	0.41	32.6667	31.8889
3964	4005			3961	4004			0.44	0.41	34.2222	31.8889	0.43	0.43	33.4444	33.4444
4049	4089			4047	4089			0.43	0.4	33.4444	31.1111	0.4	0.42	31.1111	32.6667
4132	4173			4129	4172			0.44	0.41	34.2222	31.8889	0.42	0.43	32.6667	33.4444
4217	4258			4214	4258			0.43	0.41	33.4444	31.8889	0.41	0.44	31.8889	34.2222
4301	4341			4299	4340			0.45	0.4	35	31.1111	0.44	0.41	34.2222	31.8889
4386	4427			4384	4426			0.43	0.41	33.4444	31.8889	0.42	0.42	32.6667	32.6667
4470	4511			4468	4511			0.44	0.41	34.2222	31.8889	0.41	0.43	31.8889	33.4444
4555	4596			4552	4595			0.42	0.41	32.6667	31.8889	0.4	0.43	31.1111	33.4444
4638	4680			4635	4679			0.43	0.42	33.4444	32.6667	0.42	0.44	32.6667	34.2222
4723	4763			4721	4763			0.4	0.4	31.1111	31.1111	0.38	0.42	29.5556	32.6667
4803	4845			4801	4845			0.42	0.42	32.6667	32.6667	0.39	0.44	30.3333	34.2222
4887	4925			4884	4925			0.43	0.38	33.4444	29.5556	0.4	0.41	31.1111	31.8889
4968	5008			4965	5008			0.44	0.4	34.2222	31.1111	0.42	0.43	32.6667	33.4444
5052	5091			5050	5091			0.43	0.39	33.4444	30.3333	0.41	0.41	31.8889	31.8889
5134	5174			5132	5174			0.42	0.4	32.6667	31.1111	0.39	0.42	30.3333	32.6667
5216	5256			5213	5256			0.43	0.4	33.4444	31.1111	0.4	0.43	31.1111	33.4444
5299	5339			5296	5339			0.43	0.4	33.4444	31.1111	0.4	0.43	31.1111	33.4444
5382	5424			5379	5424			0.46	0.42	35.7778	32.6667	0.44	0.45	34.2222	35
5470	5512			5468	5511			0.44	0.42	34.2222	32.6667	0.43	0.43	33.4444	33.4444
5556	5595			5554	5595			0.42	0.39	32.6667	30.3333	0.4	0.41	31.1111	31.8889
5637	5680			5635	5679			0.45	0.43	35	33.4444	0.43	0.44	33.4444	34.2222
5725	5766			5722	5766			0.45	0.41	35	31.8889	0.42	0.44	32.6667	34.2222
5811	5851			5808	5850			0.45	0.4	35	31.1111	0.43	0.42	33.4444	32.6667
5896	5936			5893	5935			0.45	0.4	35	31.1111	0.44	0.42	34.2222	32.6667
5981	6021			5979	6021				0.4		31.1111		0.42		32.6667
								0.441429	0.410423	34.3333	31.9218	0.421	0.430845	32.7444	33.5102

[truncated: 15 more sheets: Participants 3, Participants 4, Participants 5, Participants 6, Participants 7, Participants 8, Participants 9, Participants 10, Participants 11, Participants 12, Participants 13, Participants 14, Participants 15, Participants 16, Participants 17]
