# Supplementary material for: Validity of shoe-type inertial measurement units for Parkinson’s disease patients during treadmill walking
Source: J Neuroeng Rehabil. 2018 May 15;15:38. doi: 10.1186/s12984-018-0384-9 (PMC5952468; doi:10.1186/s12984-018-0384-9)
Supplement: Supplementary file 4 — List of levodopa-equivalent dose. (XLSX 10 kb) [file 12984_2018_384_MOESM4_ESM.xlsx]

## Sheet: LEDD list
No.	Participant	Levodopa-equivalent dose(LED) List	Total LED(mg)
1	Participant_1	200/50/200mg stalevo/tab 1TAB TID 4mg Requip PD/tabl 1TAB QD	880				QD : Once a day
2	Participant_2	250mg Madopar/tab 1TAB TID PK-Merz 100mg/tab 1TAB QD	700				BID : Twice a day
3	Participant_3	25/100mg Perkin/tab 0.75TAB TID	75				TID : Three times a day
4	Participant_4	Sinemet CR 50/200mg/tab 1TAB TID 1mg Requip/tab 1TAB TID	495				QID : Four times a day
5	Participant_5	4mg Requip PD/tabl 1TAB QD 200/50/200mg stalevo/tab 1TAB TID Sinemet CR 50/200mg/tab 1TAB TID	1300
6	Participant_6	Sinemet CR 50/200mg/tab 1TAB TID PK-Merz 100mg/tab 1TAB QD	520
7	Participant_7	125 mg Madopar/tab 1TAB TID PK-Merz 100mg/tab 0.5 TID	450
8	Participant_8	Sinemet CR 50/200mg/tab 1TAB TID 2mg requip PD/tab 1TAB QD 125mg Madopar/tab 0.5TAB TID	620
9	Participant_9	PK-Merz 100mg/tab 1TAB TID Sinemet CR 50/200mg/tab 1TAB TID	720
10	Participant_10	125mg Madopar/tab 1TAB TID 1mg Mirapex/tab 1TAB TID PK-Merz 100mg/tab 1TAB BID	800
11	Participant_11	250mg Madopar/tab 1TAB TID Azilect 1mg/tab 1TAB QD	700
12	Participant_12	0.375mg Mirapex ER/tab 1TAB BID 100/25/200mg Stalevo/tab 1TAB TID	112.5
13	Participant_13	25/250mg Perkin/tab 1TAB TID 0.375mg Mirapex ER/tab 1TAB QD	862.5
14	Participant_14	Azilect 1mg/tab 1TAB QD 250mg Madopar/tab 1TAB TID	700
15	Participant_15	PK-Merz 100mg/tab 1TAB QID 250mg Madopar/tab 1TAB TID	1000
16	Participant_16	PK-Merz 100mg/tab 1TAB QID 125mg Madopar/tab 1TAB TID	700
17	Participant_17	125mg Madopar/tab 1TAB TID	300
		Mean	643.235
		STD	306.547
